# Supplementary material for: Highly Hydrophobic Cotton Fabrics Modified by Poly(methylhydrogen)siloxane and Fluorinated Olefin: Characterization and Applications
Source: Polymers (Basel). 2020 Apr 6;12(4):833. doi: 10.3390/polym12040833 (PMC7240389; doi:10.3390/polym12040833)
Supplement: Supplementary file 1 [file polymers-12-00833-s001.zip]

Archive with 1 entries (1 files):
- polymers-743356-supplementary.mp4
